# Supplementary material for: A user-friendly database of coastal flooding in the United Kingdom from 1915–2014
Source: Sci Data. 2015 May 12;2:150021. doi: 10.1038/sdata.2015.21 (PMC4431528; doi:10.1038/sdata.2015.21)
Supplement: Supplementary file 1 [file sdata201521-isa1.zip]

Archive with 3 entries (3 files):
- i_Investigation.txt
- s_study_Haigh.txt
- a_assay_Haigh.txt
