# Supplementary material for: A user-friendly database of coastal flooding in the United Kingdom from 1915–2014
Source: Sci Data. 2015 May 12;2:150021. doi: 10.1038/sdata.2015.21 (PMC4431528; doi:10.1038/sdata.2015.21)
Supplement: Supplementary file 1 [file sdata201521-isa1.zip › a_assay_Haigh.txt]

Sample Name	Protocol REF	Protocol REF	Protocol REF	Assay Name	Raw Data File	Comment [Data Repository]	Comment [Data Record Accession]	Comment [Data Record URI]
site number 1	Stage 1: Deriving the High Water Dataset	Stage 2: Individual Storm Events	Stage 3: Coastal Flooding	site number 1	0c9b8ad1-ba02-0c0e-e053-6c86abc03d26/RN-20150417154632_0C9B8AD1BA020C0EE0536C86ABC03D26.zip	NERC Data Centres	10.5285/0c9b8ad1-ba02-0c0e-e053-6c86abc03d26	http://dx.doi.org/10/zcm
site number 2	Stage 1: Deriving the High Water Dataset	Stage 2: Individual Storm Events	Stage 3: Coastal Flooding	site number 2	0c9b8ad1-ba02-0c0e-e053-6c86abc03d26/RN-20150417154632_0C9B8AD1BA020C0EE0536C86ABC03D26.zip	NERC Data Centres	10.5285/0c9b8ad1-ba02-0c0e-e053-6c86abc03d26	http://dx.doi.org/10/zcm
site number 3	Stage 1: Deriving the High Water Dataset	Stage 2: Individual Storm Events	Stage 3: Coastal Flooding	site number 3	0c9b8ad1-ba02-0c0e-e053-6c86abc03d26/RN-20150417154632_0C9B8AD1BA020C0EE0536C86ABC03D26.zip	NERC Data Centres	10.5285/0c9b8ad1-ba02-0c0e-e053-6c86abc03d26	http://dx.doi.org/10/zcm
site number 4	Stage 1: Deriving the High Water Dataset	Stage 2: Individual Storm Events	Stage 3: Coastal Flooding	site number 4	0c9b8ad1-ba02-0c0e-e053-6c86abc03d26/RN-20150417154632_0C9B8AD1BA020C0EE0536C86ABC03D26.zip	NERC Data Centres	10.5285/0c9b8ad1-ba02-0c0e-e053-6c86abc03d26	http://dx.doi.org/10/zcm
site number 5	Stage 1: Deriving the High Water Dataset	Stage 2: Individual Storm Events	Stage 3: Coastal Flooding	site number 5	0c9b8ad1-ba02-0c0e-e053-6c86abc03d26/RN-20150417154632_0C9B8AD1BA020C0EE0536C86ABC03D26.zip	NERC Data Centres	10.5285/0c9b8ad1-ba02-0c0e-e053-6c86abc03d26	http://dx.doi.org/10/zcm
site number 6	Stage 1: Deriving the High Water Dataset	Stage 2: Individual Storm Events	Stage 3: Coastal Flooding	site number 6	0c9b8ad1-ba02-0c0e-e053-6c86abc03d26/RN-20150417154632_0C9B8AD1BA020C0EE0536C86ABC03D26.zip	NERC Data Centres	10.5285/0c9b8ad1-ba02-0c0e-e053-6c86abc03d26	http://dx.doi.org/10/zcm
site number 7	Stage 1: Deriving the High Water Dataset	Stage 2: Individual Storm Events	Stage 3: Coastal Flooding	site number 7	0c9b8ad1-ba02-0c0e-e053-6c86abc03d26/RN-20150417154632_0C9B8AD1BA020C0EE0536C86ABC03D26.zip	NERC Data Centres	10.5285/0c9b8ad1-ba02-0c0e-e053-6c86abc03d26	http://dx.doi.org/10/zcm
site number 8	Stage 1: Deriving the High Water Dataset	Stage 2: Individual Storm Events	Stage 3: Coastal Flooding	site number 8	0c9b8ad1-ba02-0c0e-e053-6c86abc03d26/RN-20150417154632_0C9B8AD1BA020C0EE0536C86ABC03D26.zip	NERC Data Centres	10.5285/0c9b8ad1-ba02-0c0e-e053-6c86abc03d26	http://dx.doi.org/10/zcm
site number 9	Stage 1: Deriving the High Water Dataset	Stage 2: Individual Storm Events	Stage 3: Coastal Flooding	site number 9	0c9b8ad1-ba02-0c0e-e053-6c86abc03d26/RN-20150417154632_0C9B8AD1BA020C0EE0536C86ABC03D26.zip	NERC Data Centres	10.5285/0c9b8ad1-ba02-0c0e-e053-6c86abc03d26	http://dx.doi.org/10/zcm
site number 10	Stage 1: Deriving the High Water Dataset	Stage 2: Individual Storm Events	Stage 3: Coastal Flooding	site number 10	0c9b8ad1-ba02-0c0e-e053-6c86abc03d26/RN-20150417154632_0C9B8AD1BA020C0EE0536C86ABC03D26.zip	NERC Data Centres	10.5285/0c9b8ad1-ba02-0c0e-e053-6c86abc03d26	http://dx.doi.org/10/zcm
site number 11	Stage 1: Deriving the High Water Dataset	Stage 2: Individual Storm Events	Stage 3: Coastal Flooding	site number 11	0c9b8ad1-ba02-0c0e-e053-6c86abc03d26/RN-20150417154632_0C9B8AD1BA020C0EE0536C86ABC03D26.zip	NERC Data Centres	10.5285/0c9b8ad1-ba02-0c0e-e053-6c86abc03d26	http://dx.doi.org/10/zcm
site number 12	Stage 1: Deriving the High Water Dataset	Stage 2: Individual Storm Events	Stage 3: Coastal Flooding	site number 12	0c9b8ad1-ba02-0c0e-e053-6c86abc03d26/RN-20150417154632_0C9B8AD1BA020C0EE0536C86ABC03D26.zip	NERC Data Centres	10.5285/0c9b8ad1-ba02-0c0e-e053-6c86abc03d26	http://dx.doi.org/10/zcm
site number 13	Stage 1: Deriving the High Water Dataset	Stage 2: Individual Storm Events	Stage 3: Coastal Flooding	site number 13	0c9b8ad1-ba02-0c0e-e053-6c86abc03d26/RN-20150417154632_0C9B8AD1BA020C0EE0536C86ABC03D26.zip	NERC Data Centres	10.5285/0c9b8ad1-ba02-0c0e-e053-6c86abc03d26	http://dx.doi.org/10/zcm
site number 14	Stage 1: Deriving the High Water Dataset	Stage 2: Individual Storm Events	Stage 3: Coastal Flooding	site number 14	0c9b8ad1-ba02-0c0e-e053-6c86abc03d26/RN-20150417154632_0C9B8AD1BA020C0EE0536C86ABC03D26.zip	NERC Data Centres	10.5285/0c9b8ad1-ba02-0c0e-e053-6c86abc03d26	http://dx.doi.org/10/zcm
site number 15	Stage 1: Deriving the High Water Dataset	Stage 2: Individual Storm Events	Stage 3: Coastal Flooding	site number 15	0c9b8ad1-ba02-0c0e-e053-6c86abc03d26/RN-20150417154632_0C9B8AD1BA020C0EE0536C86ABC03D26.zip	NERC Data Centres	10.5285/0c9b8ad1-ba02-0c0e-e053-6c86abc03d26	http://dx.doi.org/10/zcm
site number 16	Stage 1: Deriving the High Water Dataset	Stage 2: Individual Storm Events	Stage 3: Coastal Flooding	site number 16	0c9b8ad1-ba02-0c0e-e053-6c86abc03d26/RN-20150417154632_0C9B8AD1BA020C0EE0536C86ABC03D26.zip	NERC Data Centres	10.5285/0c9b8ad1-ba02-0c0e-e053-6c86abc03d26	http://dx.doi.org/10/zcm
site number 17	Stage 1: Deriving the High Water Dataset	Stage 2: Individual Storm Events	Stage 3: Coastal Flooding	site number 17	0c9b8ad1-ba02-0c0e-e053-6c86abc03d26/RN-20150417154632_0C9B8AD1BA020C0EE0536C86ABC03D26.zip	NERC Data Centres	10.5285/0c9b8ad1-ba02-0c0e-e053-6c86abc03d26	http://dx.doi.org/10/zcm
site number 18	Stage 1: Deriving the High Water Dataset	Stage 2: Individual Storm Events	Stage 3: Coastal Flooding	site number 18	0c9b8ad1-ba02-0c0e-e053-6c86abc03d26/RN-20150417154632_0C9B8AD1BA020C0EE0536C86ABC03D26.zip	NERC Data Centres	10.5285/0c9b8ad1-ba02-0c0e-e053-6c86abc03d26	http://dx.doi.org/10/zcm
site number 19	Stage 1: Deriving the High Water Dataset	Stage 2: Individual Storm Events	Stage 3: Coastal Flooding	site number 19	0c9b8ad1-ba02-0c0e-e053-6c86abc03d26/RN-20150417154632_0C9B8AD1BA020C0EE0536C86ABC03D26.zip	NERC Data Centres	10.5285/0c9b8ad1-ba02-0c0e-e053-6c86abc03d26	http://dx.doi.org/10/zcm
site number 20	Stage 1: Deriving the High Water Dataset	Stage 2: Individual Storm Events	Stage 3: Coastal Flooding	site number 20	0c9b8ad1-ba02-0c0e-e053-6c86abc03d26/RN-20150417154632_0C9B8AD1BA020C0EE0536C86ABC03D26.zip	NERC Data Centres	10.5285/0c9b8ad1-ba02-0c0e-e053-6c86abc03d26	http://dx.doi.org/10/zcm
site number 21	Stage 1: Deriving the High Water Dataset	Stage 2: Individual Storm Events	Stage 3: Coastal Flooding	site number 21	0c9b8ad1-ba02-0c0e-e053-6c86abc03d26/RN-20150417154632_0C9B8AD1BA020C0EE0536C86ABC03D26.zip	NERC Data Centres	10.5285/0c9b8ad1-ba02-0c0e-e053-6c86abc03d26	http://dx.doi.org/10/zcm
site number 22	Stage 1: Deriving the High Water Dataset	Stage 2: Individual Storm Events	Stage 3: Coastal Flooding	site number 22	0c9b8ad1-ba02-0c0e-e053-6c86abc03d26/RN-20150417154632_0C9B8AD1BA020C0EE0536C86ABC03D26.zip	NERC Data Centres	10.5285/0c9b8ad1-ba02-0c0e-e053-6c86abc03d26	http://dx.doi.org/10/zcm
site number 23	Stage 1: Deriving the High Water Dataset	Stage 2: Individual Storm Events	Stage 3: Coastal Flooding	site number 23	0c9b8ad1-ba02-0c0e-e053-6c86abc03d26/RN-20150417154632_0C9B8AD1BA020C0EE0536C86ABC03D26.zip	NERC Data Centres	10.5285/0c9b8ad1-ba02-0c0e-e053-6c86abc03d26	http://dx.doi.org/10/zcm
site number 24	Stage 1: Deriving the High Water Dataset	Stage 2: Individual Storm Events	Stage 3: Coastal Flooding	site number 24	0c9b8ad1-ba02-0c0e-e053-6c86abc03d26/RN-20150417154632_0C9B8AD1BA020C0EE0536C86ABC03D26.zip	NERC Data Centres	10.5285/0c9b8ad1-ba02-0c0e-e053-6c86abc03d26	http://dx.doi.org/10/zcm
site number 25	Stage 1: Deriving the High Water Dataset	Stage 2: Individual Storm Events	Stage 3: Coastal Flooding	site number 25	0c9b8ad1-ba02-0c0e-e053-6c86abc03d26/RN-20150417154632_0C9B8AD1BA020C0EE0536C86ABC03D26.zip	NERC Data Centres	10.5285/0c9b8ad1-ba02-0c0e-e053-6c86abc03d26	http://dx.doi.org/10/zcm
site number 26	Stage 1: Deriving the High Water Dataset	Stage 2: Individual Storm Events	Stage 3: Coastal Flooding	site number 26	0c9b8ad1-ba02-0c0e-e053-6c86abc03d26/RN-20150417154632_0C9B8AD1BA020C0EE0536C86ABC03D26.zip	NERC Data Centres	10.5285/0c9b8ad1-ba02-0c0e-e053-6c86abc03d26	http://dx.doi.org/10/zcm
site number 27	Stage 1: Deriving the High Water Dataset	Stage 2: Individual Storm Events	Stage 3: Coastal Flooding	site number 27	0c9b8ad1-ba02-0c0e-e053-6c86abc03d26/RN-20150417154632_0C9B8AD1BA020C0EE0536C86ABC03D26.zip	NERC Data Centres	10.5285/0c9b8ad1-ba02-0c0e-e053-6c86abc03d26	http://dx.doi.org/10/zcm
site number 28	Stage 1: Deriving the High Water Dataset	Stage 2: Individual Storm Events	Stage 3: Coastal Flooding	site number 28	0c9b8ad1-ba02-0c0e-e053-6c86abc03d26/RN-20150417154632_0C9B8AD1BA020C0EE0536C86ABC03D26.zip	NERC Data Centres	10.5285/0c9b8ad1-ba02-0c0e-e053-6c86abc03d26	http://dx.doi.org/10/zcm
site number 29	Stage 1: Deriving the High Water Dataset	Stage 2: Individual Storm Events	Stage 3: Coastal Flooding	site number 29	0c9b8ad1-ba02-0c0e-e053-6c86abc03d26/RN-20150417154632_0C9B8AD1BA020C0EE0536C86ABC03D26.zip	NERC Data Centres	10.5285/0c9b8ad1-ba02-0c0e-e053-6c86abc03d26	http://dx.doi.org/10/zcm
site number 30	Stage 1: Deriving the High Water Dataset	Stage 2: Individual Storm Events	Stage 3: Coastal Flooding	site number 30	0c9b8ad1-ba02-0c0e-e053-6c86abc03d26/RN-20150417154632_0C9B8AD1BA020C0EE0536C86ABC03D26.zip	NERC Data Centres	10.5285/0c9b8ad1-ba02-0c0e-e053-6c86abc03d26	http://dx.doi.org/10/zcm
site number 31	Stage 1: Deriving the High Water Dataset	Stage 2: Individual Storm Events	Stage 3: Coastal Flooding	site number 31	0c9b8ad1-ba02-0c0e-e053-6c86abc03d26/RN-20150417154632_0C9B8AD1BA020C0EE0536C86ABC03D26.zip	NERC Data Centres	10.5285/0c9b8ad1-ba02-0c0e-e053-6c86abc03d26	http://dx.doi.org/10/zcm
site number 32	Stage 1: Deriving the High Water Dataset	Stage 2: Individual Storm Events	Stage 3: Coastal Flooding	site number 32	0c9b8ad1-ba02-0c0e-e053-6c86abc03d26/RN-20150417154632_0C9B8AD1BA020C0EE0536C86ABC03D26.zip	NERC Data Centres	10.5285/0c9b8ad1-ba02-0c0e-e053-6c86abc03d26	http://dx.doi.org/10/zcm
site number 33	Stage 1: Deriving the High Water Dataset	Stage 2: Individual Storm Events	Stage 3: Coastal Flooding	site number 33	0c9b8ad1-ba02-0c0e-e053-6c86abc03d26/RN-20150417154632_0C9B8AD1BA020C0EE0536C86ABC03D26.zip	NERC Data Centres	10.5285/0c9b8ad1-ba02-0c0e-e053-6c86abc03d26	http://dx.doi.org/10/zcm
site number 34	Stage 1: Deriving the High Water Dataset	Stage 2: Individual Storm Events	Stage 3: Coastal Flooding	site number 34	0c9b8ad1-ba02-0c0e-e053-6c86abc03d26/RN-20150417154632_0C9B8AD1BA020C0EE0536C86ABC03D26.zip	NERC Data Centres	10.5285/0c9b8ad1-ba02-0c0e-e053-6c86abc03d26	http://dx.doi.org/10/zcm
site number 35	Stage 1: Deriving the High Water Dataset	Stage 2: Individual Storm Events	Stage 3: Coastal Flooding	site number 35	0c9b8ad1-ba02-0c0e-e053-6c86abc03d26/RN-20150417154632_0C9B8AD1BA020C0EE0536C86ABC03D26.zip	NERC Data Centres	10.5285/0c9b8ad1-ba02-0c0e-e053-6c86abc03d26	http://dx.doi.org/10/zcm
site number 36	Stage 1: Deriving the High Water Dataset	Stage 2: Individual Storm Events	Stage 3: Coastal Flooding	site number 36	0c9b8ad1-ba02-0c0e-e053-6c86abc03d26/RN-20150417154632_0C9B8AD1BA020C0EE0536C86ABC03D26.zip	NERC Data Centres	10.5285/0c9b8ad1-ba02-0c0e-e053-6c86abc03d26	http://dx.doi.org/10/zcm
site number 37	Stage 1: Deriving the High Water Dataset	Stage 2: Individual Storm Events	Stage 3: Coastal Flooding	site number 37	0c9b8ad1-ba02-0c0e-e053-6c86abc03d26/RN-20150417154632_0C9B8AD1BA020C0EE0536C86ABC03D26.zip	NERC Data Centres	10.5285/0c9b8ad1-ba02-0c0e-e053-6c86abc03d26	http://dx.doi.org/10/zcm
site number 38	Stage 1: Deriving the High Water Dataset	Stage 2: Individual Storm Events	Stage 3: Coastal Flooding	site number 38	0c9b8ad1-ba02-0c0e-e053-6c86abc03d26/RN-20150417154632_0C9B8AD1BA020C0EE0536C86ABC03D26.zip	NERC Data Centres	10.5285/0c9b8ad1-ba02-0c0e-e053-6c86abc03d26	http://dx.doi.org/10/zcm
site number 39	Stage 1: Deriving the High Water Dataset	Stage 2: Individual Storm Events	Stage 3: Coastal Flooding	site number 39	0c9b8ad1-ba02-0c0e-e053-6c86abc03d26/RN-20150417154632_0C9B8AD1BA020C0EE0536C86ABC03D26.zip	NERC Data Centres	10.5285/0c9b8ad1-ba02-0c0e-e053-6c86abc03d26	http://dx.doi.org/10/zcm
site number 40	Stage 1: Deriving the High Water Dataset	Stage 2: Individual Storm Events	Stage 3: Coastal Flooding	site number 40	0c9b8ad1-ba02-0c0e-e053-6c86abc03d26/RN-20150417154632_0C9B8AD1BA020C0EE0536C86ABC03D26.zip	NERC Data Centres	10.5285/0c9b8ad1-ba02-0c0e-e053-6c86abc03d26	http://dx.doi.org/10/zcm
